# Supplementary material for: Beta-adrenergic activation induces cardiac collapse by aggravating cardiomyocyte contractile dysfunction in bupivacaine intoxication
Source: PLoS One. 2018 Oct 1;13(10):e0203602. doi: 10.1371/journal.pone.0203602 (PMC6166930; doi:10.1371/journal.pone.0203602)
Supplement: S1 Table — Effect of isoprenalin and adrenalin on bupivacain induced cardiac toxicity in vivo. (XLS) [file pone.0203602.s003.xls]

## Sheet: Sheet1
primary data of Fig 1 and 2 (Effection of isoprenalin and adrenalin on bupivacain depressed cardiac toxicity in vivo)
PR
	baseline	ore βagonst delivery	1min after βagonst delivery	3min after ore βagonst delivery	5min after βagonst delivery	7min after βagonst delivery	9min after βagonst delivery	11min after βagonst delivery	13min after βagonst delivery
BUP+NS	35.14	64.3	61.76	59.44	44.49	42.18	40.19	40.79	38.31
	28.23	54.12	49.82	44.94	45.42	36.56	33.81	34.4	32.9
	29.58	48.73	44.8	32.4	31.52	29.65	29.58	28.63	31.81
	23.31	46.73	46	42.63	39.64	40.91	44.46	37.25	33.71
	27.37	39.06	38.3	37.36	36.71	36.59	34.92	33.55	36
	28.78	53.82	49.04	44.06	40.83	37.06	38.06	34.94	35.64
	26.81	49.73	44.85	41.96	40.6	42.75	37.6	35.95	34.6
BUP+ISO	36.88	44.14	42.88	34.19	32.38	35.74	39.24	40.89	40.03
	32.52	46.83	38.64	34.04	31.43	27.23	32.35	39.3	35.96
	33.18	58.9	53.24	46.29	40.71	38	34.8	30.1	31.1
	28.91	43.7	38.2	33.11	30.56	28.67	28.82	29.1	26.02
	27.88	40.38	41.95	40.74	38.02	42.49	44.39	44.21	38.43
	29.79	49.63	44.67	35.95	33.75	34.63	35.52	34.94	33.94
	30.51	45.83	39.53	36.62	36.89	38.62	34.63	35.73	32.06
BUP+EPI	37.1	48.83	44	40.62	43.14	40.2	41.6	40.93	37
	27.43	44.78	40.67	30.67	34.56	36.32	35.14	35.37	31.77
	29.24	47.81	42.87	37.61	36.15	33.95	29.73	27.75	27.53
	32.1	40.12	38.54	40.3	37.42	36.81	36.9	34.22	33.24
	30.8	42	40.32	35.63	36.62	36.9	37.26	36.34	34.51
	32.85	40.73	38.85	36.05	36.05	34.95	35.04	29.69	30.05
	33.06	42.85	39.05	32.06	30.06	32.63	34.04	30.05	28.74
QRS
	baseline	ore βagonst delivery	1min after βagonst delivery	3min after ore βagonst delivery	5min after βagonst delivery	7min after βagonst delivery	9min after βagonst delivery	11min after βagonst delivery	13min after βagonst delivery
BUP+NS	24.44	31.48	28.26	27.6	28	29.13	31.4	28.09	22.79
	38.79	47.33	40.77	42.36	41.36	40.37	36.16	37.44	37.5
	33.87	43.74	38.25	34.56	35.35	36.24	35.44	34.62	34.19
	30.12	37.23	34.47	32.45	33.68	31	32.13	30.34	31.38
	35.74	46.25	39.08	35.92	34.86	32.46	36.66	35.04	37.29
	30.86	43.94	39.85	40.04	38.05	33.85	33.06	31.07	32.5
	29.75	40.63	37.05	35.95	33.7	36.06	36.96	34.06	34.05
BUP+ISO	25.75	34.5	31.33	33.5	35.89	35.26	29.98	24.47	24.65
	31.77	40.48	36.82	32.77	38.04	45.98	39.04	30.98	29.6
	37.62	47.25	43.16	36.21	38.65	32.38	34.85	34.85	37.6
	31.96	44.54	40.04	35.66	39.39	30.47	27.53	24.55	22.95
	27.47	36.23	32.54	31.1	37.44	40.09	38.58	35.34	32.85
	32.96	43.85	40.84	38.76	36.06	38.04	35.95	31.06	33.05
	32.6	40.68	36.83	37.05	35.06	37.05	34.04	33.04	30.89
BUP+EPI	33.41	42.28	36.3	30	28.96	27.94	28.08	24.6	24.74
	30.97	39.2	33.97	30.23	30.98	36.8	37.59	35.81	37.95
	38.21	48.2	40	34.31	33.59	33.5	34.17	32.45	33.55
	34	43.56	35.81	35.85	33.4	30.43	31.73	32.92	35.81
	33.89	41.9	36.71	37.23	35.65	32.67	34.72	35.56	36.45
	28.9	39.06	36.05	37.04	37.05	33.04	32.09	31.79	30.83
	29.89	37.63	34.58	34.95	33.06	33.79	30.05	28.05	31.59
HR
	baseline	ore βagonst delivery	1min after βagonst delivery	3min after ore βagonst delivery	5min after βagonst delivery	7min after βagonst delivery	9min after βagonst delivery	11min after βagonst delivery	13min after βagonst delivery
BUP+NS	441.97	251.47	260.47	287.35	328.08	367.03	391.79	403.31	413.61
	395.53	216.06	222.76	236.13	274.52	306.56	318.49	330.42	328.46
	319.37	276.18	309.91	357.46	370.67	387.36	380.22	395.53	398.18
	414.12	296.51	268.03	294.56	310.68	325.36	333.44	346.59	355.59
	387.65	362.76	329.75	395.6	408.39	407.34	407.4	382.25	362.34
	365	301.52	290.82	300.78	310.68	314.78	320.91	339.78	351.05
	379.67	312.09	284.01	303.92	314.5	330.71	345.95	358.59	370.56
BUP+ISO	307.39	210.44	262.52	330.92	334.1	337.03	341.56	346.83	349.94
	431.12	297.03	370.29	381.34	383.3	386.98	380.53	371.83	370.72
	402.86	256.78	337.08	343.99	348.66	352.55	362.36	368.1	366.46
	375.68	251.18	364.08	372.88	385.66	407.71	396.36	386.78	395.54
	357.61	208.85	290.81	304.02	312.5	323.12	329.78	331.19	332.3
	367.9	300.62	350.84	356.84	359.7	368.57	360.02	362.62	358.41
	380.45	290.84	352.86	361.75	342.83	369.05	379.67	384.73	387.52
BUP+EPI	416.54	344.83	367.85	365.58	370.77	380.21	382.58	387.29	389.22
	467.41	332.49	392.67	412.42	387.82	350.47	343.48	356.25	367.99
	387.55	266.63	289.22	356.37	385.66	400.42	406.66	409.3	410
	390.65	300.61	330.74	359.06	370.74	390.41	389.04	404.43	401.45
	405.34	287.9	302.41	326.57	337.09	349.05	368.45	378.04	366.5
	360.56	271.68	340.05	344.72	359.04	379.83	371.95	382.03	368.31
	350.61	280.72	330.62	336.3	340.84	356.05	360.73	368.94	373.92
LVSP
	baseline	ore βagonst delivery	1min after βagonst delivery	3min after ore βagonst delivery	5min after βagonst delivery	7min after βagonst delivery	9min after βagonst delivery	11min after βagonst delivery	13min after βagonst delivery
BUP+NS	113.31	104.79	105.97	105.13	106.41	105.3	107.63	107.41
	108.31	97.79	96.97	98.13	100.41	101.3	103.63	104.41
	110.31	100.79	99.97	103.13	105.41	107.3	106.63	106.41
	113.31	102.79	103.97	105.13	106.41	106.3	106.7	106.41
	102.36	93.64	94.5	95.54	98.81	101.18	102.39	103.58
	103.35	95.41	96.33	97.88	99.1	101.65	103.83	102.23
	105.87	93.21	93.65	98.45	101.6	103.23	106.86	105.72
BUP+ISO	99.66	90.46	87.65	87.48	86.91	88.2	92.89	93.32
	106.23	98.05	96.89	96.61	97.08	98.66	98.89	98.33
	109.76	100.73	97.95	97.5	98	99.78	101.38	101.81
	110.98	97.48	93.79	94.72	93.9	95.56	96.4	96.7
	116.98	103.48	99.79	98.72	99.9	103.56	102.4	104.7
	109.17	101.22	96.83	95.71	96.26	97.53	98.26	100.79
	102.17	94.22	91.83	92.71	93.26	93.53	94.26	94.79
BUP+EPI	105.5	96.95	94.83	95.86	94.73	96.5	98.11	98.06
	107.75	99.52	97.33	96.52	97.79	97.78	98.53	99.51
	112.31	100.56	95.07	94.68	95.15	96.65	95.65	96.53
	110.4	97.78	95.57	97.32	98.55	99.47	100.98	100.49
	107.5	97.95	96.83	97.86	96.73	98.5	99.11	100.06
	110.4	98.78	96.57	95.32	96.55	99.47	100.98	101.99
	108.5	99.65	98.83	97.86	98.73	101.5	103.11	102.06
LVEDP
	baseline	ore βagonst delivery	1min after βagonst delivery	3min after ore βagonst delivery	5min after βagonst delivery	7min after βagonst delivery	9min after βagonst delivery	11min after βagonst delivery	13min after βagonst delivery
BUP+NS	4.7	7.99	5.07	4.62	3.79	5.87	7.76	9.59
	0.36	1.04	1.33	0.92	0.65	0.65	0.52	1.24
	1.42	5.28	4.89	5.56	5.69	5.55	5.19	5.56
	0.47	3.34	3.34	3.13	3.13	3.42	3.64	6.69
	2.5	5.89	5.94	5.74	6.5	6.05	5.95	6
	0.5	1.89	1.94	1.74	1.5	0.05	0.04	0.02
	1.7	3.99	4.07	1.62	0.79	2.87	4.76	6.59
BUP+ISO	-3.84	4.69	4.4	3.83	4	4.27	5.02	4.95
	0.05	1.48	1.21	0.21	1.13	0.91	0.89	1.58
	-1.43	2.89	2.87	3.37	3.02	2.97	2.95	3.7
	-0.25	3.05	3.04	3.09	1.47	1.96	1.83	2.18
	2.65	3.32	3.51	3.73	4.25	3.98	3.22	2.27
	0.43	3.89	3.87	4.37	4.02	3.97	3.95	4.7
	2.05	4.48	4.21	2.21	3.13	2.91	2.89	3.58
BUP+EPI	0.16	1.61	1.75	2.15	2.38	2.88	3.74	5.72
	-0.33	3.17	3.86	5.16	8.16	8.58	8.44	8.11
	1.4	4.76	4.97	4.48	6.4	5.07	4.48	4.99
	2.61	5.24	4.39	2.07	0.29	-2.82	-1.59	-1.43
	-0.67	2.49	1.56	3.07	4.97	5.6	7.09	6.86
	1.67	2.49	2.56	4.07	5.97	4.6	7.09	7.86
	0.61	3.24	2.39	3.07	3.29	1.82	1.59	1.43
+dP/dt
	baseline	ore βagonst delivery	1min after βagonst delivery	3min after ore βagonst delivery	5min after βagonst delivery	7min after βagonst delivery	9min after βagonst delivery	11min after βagonst delivery	13min after βagonst delivery
BUP+NS	4017.05	3013.2	3148.35	3222.47	3304.51	3181.88	3052.77	3157.51
	4507.11	3721.51	3877.63	3827.47	3720.85	3989.61	4016.66	4139.15
	4583.84	3517.34	3425.75	3638.17	3786.66	3943.02	3943.02	3881.14
	4872.97	4051.04	4037.3	3938.4	4094.09	3969.66	3906.5	3696.99
	4100.6	3678.28	3759.44	3899.14	3793.3	3819.2	3647.92	3681.15
	4372.97	3651.04	3737.3	3638.4	3594.09	3669.66	3606.5	3496.99
	4483.84	3517.34	3625.75	3738.17	3786.66	3843.02	3843.02	3781.14
BUP+ISO	3558.6	2658.7	2515.06	2489.36	2610.93	2755.75	2807.67	2770.15
	4312.68	3284.04	3076	2593.32	3171.55	3028.46	3155.22	3342.84
	5158.48	4003.65	4016.76	3901.97	3609.15	3375.14	3232.8	3185.84
	4064.2	3296.25	3140.84	2985.45	2772.09	2602.39	2683.36	2718.61
	4417.14	3712.4	3595.06	3345.91	2859.41	3140.48	3056.13	3150.19
	4064.2	3296.25	3140.84	2585.45	2772.09	2602.39	2783.36	2818.61
	5158.48	4603.65	3816.76	3701.97	3709.15	3575.14	3632.8	3785.84
BUP+EPI	4117.36	3750.63	3580.84	3353.4	3000.89	3175.03	3072.88	2895.25
	4815.99	3952.03	3767.16	3467.09	3285.2	3060.09	2757.6	2622.42
	4898.88	3529.63	3469.93	2920.55	2727.21	2617.84	2679.82	2530.47
	3789.89	3075.3	2926.23	3188.55	3254.46	3349.12	3568.64	3318.68
	4117.36	3450.63	3280.84	3353.4	3200.89	3175.03	2972.88	2855.25
	4670.01	3672.63	3596.48	3167	3396.79	3418.75	3445.9	3465.23
	4515.99	3652.03	3567.16	3167.09	3185.2	3060.09	2757.6	2822.42
-dP/dt
	baseline	ore βagonst delivery	1min after βagonst delivery	3min after ore βagonst delivery	5min after βagonst delivery	7min after βagonst delivery	9min after βagonst delivery	11min after βagonst delivery	13min after βagonst delivery
BUP+NS	-4872.97	-4051.04	-4037.3	-3938.4	-4094.09	-3969.66	-3906.5	-3696.99
	-4100.6	-3678.28	-3759.44	-3899.14	-3793.3	-3819.2	-3647.92	-3681.15
	-3789.89	-3075.3	-2926.23	-3188.55	-3254.46	-3349.12	-3568.64	-3318.68
	-4117.36	-3450.63	-3280.84	-3353.4	-3200.89	-3175.03	-2972.88	-2855.25
	-5158.48	-4003.65	-4016.76	-3901.97	-3609.15	-3375.14	-3232.8	-3185.84
	-4064.2	-3296.25	-3140.84	-2985.45	-2772.09	-2602.39	-2683.36	-2718.61
	-4417.14	-3712.4	-3595.06	-3345.91	-2859.41	-3140.48	-3056.13	-3150.19
BUP+ISO	-4815.99	-3952.03	-3767.16	-3467.09	-3285.2	-3060.09	-2757.6	-2622.42
	-4898.88	-3529.63	-3469.93	-2920.55	-2727.21	-2617.84	-2679.82	-2530.47
	-3789.89	-3075.3	-2926.23	-3188.55	-3254.46	-3349.12	-3568.64	-3318.68
	-3558.6	-2658.7	-2515.06	-2489.36	-2610.93	-2755.75	-2807.67	-2770.15
	-4312.68	-3284.04	-3076	-2593.32	-3171.55	-3028.46	-3155.22	-3342.84
	-4372.97	-3651.04	-3737.3	-3638.4	-3594.09	-3669.66	-3606.5	-3496.99
	-4483.84	-3517.34	-3625.75	-3738.17	-3786.66	-3843.02	-3843.02	-3781.14
BUP+EPI	-4872.97	-4151.04	-4037.3	-3938.4	-4094.09	-3969.66	-3906.5	-3696.99
	-4100.6	-3678.28	-3759.44	-3899.14	-3793.3	-3819.2	-3647.92	-3681.15
	-4372.97	-3651.04	-3737.3	-3638.4	-3594.09	-3669.66	-3606.5	-3496.99
	-4064.2	-3396.25	-3140.84	-2985.45	-2772.09	-2602.39	-2683.36	-2718.61
	-4417.14	-3712.4	-3595.06	-3345.91	-2859.41	-3140.48	-3056.13	-3150.19
	-4670.01	-3672.63	-3596.48	-3167	-3396.79	-3418.75	-3445.9	-3465.23
	-4515.99	-3852.03	-3567.16	-3167.09	-3185.2	-3060.09	-2757.6	-2822.42
