# Supplementary material for: Beta-adrenergic activation induces cardiac collapse by aggravating cardiomyocyte contractile dysfunction in bupivacaine intoxication
Source: PLoS One. 2018 Oct 1;13(10):e0203602. doi: 10.1371/journal.pone.0203602 (PMC6166930; doi:10.1371/journal.pone.0203602)
Supplement: S8 Table — (XLS) [file pone.0203602.s010.xls]

## Sheet: Sheet1
	dose of bupivacaine(mg/kg)	dead	total	%
Control	43.5	3	10	30
	46.7	5	10	50
	50	5	9	55.6
	53.7	6	10	60
	57.5	8	10	80
Esomlol pretreated	57.5	2	11	18.1818
	61.6	8	10	80
	66.1	8	10	80
	70.7	9	10	90
	LD50	95% CI
Control	48.7	44.4-52.3
esmolol pretreated	58.7	50.8-63.2	P<0.05
isoprenalin pretreated
	43.5	7	8	87.5
	40.7	6	8	75
	38.04	2	8	25
	35.55	1	8	12.5
	LD50	95% CI
control	48.7	44.4-52.3
isoprenalin pretreated	36.2	25.2-40.6	P<0.05
dexmedetomidine pretreated
	57.5	1	10	10
	61.6	7	9	77.7778
	66.1	9	10	90
	70.7	9	10	90
	LD50	95% CI
Control	48.7	44.4-52.3
dexmedetomidine pretreated	59.6	53.5-63.8	P<0.05
